# Supplementary material for: Creation of a synthetic indicator of quality of care as a clinical management standard in primary care
Source: Springerplus. 2013 Feb 13;2:51. doi: 10.1186/2193-1801-2-51 (PMC3581769; doi:10.1186/2193-1801-2-51)
Supplement: Supplementary file 2 — Additional file 2: Health problems groups, codes included and encounter rate by 1000 patients. (XLS 18 KB) [file 40064_2012_92_MOESM2_ESM.xls]

## Sheet: Technical_Appendix_2
Additional file 2.
Health problems groups, codes included and encounter rate by 1000 patients
Health problems groups in adults	Codes	Encounter Rate (x 1000 adults)
1. Arterial hypertension (AHT)	I10	133.6
2. Dyslipidemia	E78, E78.0, E78.1, E78.2, E78.5	81.4
3. Diabetes mellitus (includes non-specific)	E11, E14	59.2
4. Upper respiratory infection	J00, J06, J06.9, J02	56.3
5. Lumbago and low back pain	M54.4, M54.5	48.3
6. Tobacco use	F17, F17.1, F17.2	46.7
7. Obestity	E66	44.4
8. Depression and dysthymic disorder	F32, F32.9, F33, F34.1, F41.2	35.8
9. Gastroesophageal diseases	K20, K21, K26, K27, K29.1, K29.4, K29.7, K44, K30	28.3
10. Anxiety	F40, F41, F41.1, F41.9	23.3
11. Diarrhea	A09	20.6
12. Cervical disorders	M50.2, M54.2	20.5
13. Acute bronchitis	J20	17.4
14. Influenza	J11	17.3
15. Acute tonsillitis	J03	16.6
16. Chronic obstructive pulmonary disease (COPD)	J41.0, J42, J44, J44.9, J47	14.4
17. Venous insufficiency - peripheral.	I83, I83.0, I87.2, I83.9	14.3
18. Headache and migraine	G43, R51, G44.2	13.9
19. Osteoarthritis of knee	M17	13.9
20. Urinary tract infections	N30, N30.0, N30.9, N39.0	12.4
21. Home health care (ATDOM)	Z74, Z74.0	12.0
22. Asthma	J45	11.8
23. Urinary calculus and nephritic colic	N20, N23	11.6
24. Ischemic heart disease (IHD)	I20, I21, I25	11.6
25. Osteoporosis	M80, M81	10.8
26. Enlarged prostate	N40	10.7
27. Vasomotor and allergic rhinitis	J30, J30.4	9.8
28. Dental caries	K02	9.6
29. Vertigo	H81.1, H81.3	9.6
30. Ferropenic anaemia	D50, D50.0	9.5
31. Hypotiroidism	E01.1, E02, E03, E03.1, E03.2, E03.9	9.4
32. Shoulder lesions	M75, M75.1, M75.3, M75.4	9.1
33. Atrial fibrillation (AF)	I48	8.7
34. Periodontal disease	K05, K05.3, K05.4	7.4
35. Otitis media and externa	H65, H66, H60	7.1
36. Conjunctivitis	H10, H10.3	6.4
37. Carpal tunnel syndrome	G56.0	6.1
38. asymptomatic hyperuricemia	E79.0	6.1
39. CVD and/or TIA	I64, G45	6.0
40. Hearth failure (HF)	I50, I50.0	5.9
41. Alcohol use	F10, F10.1	5.6
42. Impacted earwax	H61.2	5.4
43. Chronic renal failure	N18	5.1
44. Pneumonia	J15, J18, J18.1	4.9
45. Constipation	K59.0	4.9
46. Social disorders	Z59.6, Z59.7, Z60.2, Z63.6	4.6
47. Acute sinusitis	J01	4.2
48. Gout	M10	4.1
49. Chronic viral hepatitis (B and C)	B18.1, B18.2	3.9
50. Urticaria	L50	3.8
51. Unspecified rheumatism	M79.0	3.6
52. Unspecified urinary incontinence	R32	3.1
53. Impaired mobility	ICS specific code: I6111	3.0
54. Allergic contact dermatitis	L23, L25	2.9
55. Cutaneous ulcer	ICS specific code: I1621A	2.9
56. Non-organic insomnia	F51.0	2.8
57. Dementia	F00, F01	2.7
58. Seborrheic dermatitis	L21	2.7
Health problems groups in children	Codes	Encounter Rate (x 1000 children)
1. Acute upper respiratory infections	J06, J00, J02, J04.0	103.0
2. Encounter for routine child health examination	Z00.1	96.4
3. Chickenpox	B01	75.5
4. Otitis media and externa	H60, H65, H65.2, H66, H66.0	73.2
5. Bronchitis	J40, J20	65.3
6. Preventive care	ICS specific code: I54	50.9
7. Other dental disorders	K05, K07, K07.3, K07.4	43.9
8. Dermatitis	L20, L21, L22	43.6
9. Asthma	J45, J45.0	41.9
10. Diarrhea	A09, A08	40.2
11. Dental cavity	K02	37.8
12. Acute tonsilitis	J03	30.6
13. Overweight and obesity	E66, R63.5, I1121	30.4
14. Disorders of prepuce	N47	29.9
15. Disorders of food	M21.0, Q66.7, M21.4	24.6
16. Maternal lactation	I6512, I65121, I6513	24.2
17. Ophthalmic pathology	H50.0, H52.0, H52.1, H52.2	23.4
18. Conjunctivitis	H10, H10.3, P39.1	21.7
19. Acute bronchiolitis	J21	16.3
20. Benign and unespecified cardiac murmurs	R01.0, R01.1	15.9
21. Pneumonia	J15, J18, J18.1	14.2
22. Umbilical hernia	K42	10.3
23. Contagious mollusk and viral warts	B07, B08.1	9.0
24. Social problems	Z59.7, Z60.3, Z63.5	8.7
25. Rhinitis	J30, J30.4	8.2
26. Urinary tract infection	N30.0, N39.0	7.2
27. Scoliosis	M41	7.1
28. Conduct disorders	F90.0, F91, F93	7.0
29. Enuresis	F98.0	6.7
30. Ferropenic anaemia	D50	3.5
31. Influenza	J11	3.1
32. Development	R62.0	2.7
33. Acute sinusitis	J01	2.1
